# Supplementary material for: Are Hazard Assessment Methods in the Assessment of Chemical Alternatives Suitable for REACH?
Source: Environ Sci Technol. 2024 Oct 9;58(42):18811–21. doi: 10.1021/acs.est.4c03979 (PMC11500412; doi:10.1021/acs.est.4c03979)
Supplement: Supplementary file 2 — es4c03979_si_002.xlsx [file es4c03979_si_002.xlsx]

## Sheet: Cover Sheet 
Supporting Information-2 to ”Are Hazard Assessment Methods in the Assessment of Chemical Alternatives Suitable for REACH”
Rachel L. London, Juliane Glüge*, and Martin Scheringer Institute of Biogeochemistry and Pollutant Dynamics, ETH Zürich, 8092 Zürich, Switzerland E-mail: juliane.gluege@usys.ethz.ch

## Sheet: GreenScreen 
GreenScreen - Hypothetical substances dataset
	Note on Implementation The flowchart below shows how the decision tree is structured in the original GreenScreen guidance, whereas the tables below shows the simplified GreenScreen decision tree that was implemented in this paper. The primary differences between the original GreenScreen guidance and the version implemented in this paper, is the removal of physical hazard and the combination of th…
							Key
								Implied by, but not explicitly included in, the GreenScreen Annex 3 decision tree
							Purple	Excluded as not relevant to datasets evaluated
							very high
							high
							moderate
							low
							Benchmark 1	hP + hB + vTeco	hThu	vThu	vP + vB	vP + vTeco	vB + vTeco
							Benchmark 2	mP + mB + mTeco	mP + mB + hTeco	mThu	hP + hB	hP + mTeco	hB + mTeco	vTeco	hP + hTEco	hB + hTEco	vP + hB	hP + vB	vP + hTeco	vB + hTeco	vP + mTeco	vB + mTeco	high Phy.
							Benchmark 3	mP or mB	mTeco	hP or hB	vP or vB	hTeco	m Phy.
							Benchmark 4	lowP + lowB + lowTeco + lowThu + lowPhy
	Te = Acute Aquatic Toxicity and Chronic Aquatic Toxicity ThI = Carcinogenicity, Mutagenicity/Genotoxicity, Reproductive Toxicity, Developmental Toxicity (incl. Developmental Neurotoxicity), and Endocrine Activity. ThII = Acute Mammalian Toxicity, Systemic Toxicity/Organ Effects-Single Exposure, Neurotoxicity-Single Exposure, Eye Irritation and Skin Irritation. ThII* = Systemic Toxicity/Organ Effe…
	Substance No.	P	B	T Ecoxtox	T Human	Benchmark 1	Benchmark2	Benchmark3	Benchmark4	GreenScreen Benchmark	SVHC under REACH?
	1	very high	very high	very high	very high	TRUE	TRUE	TRUE	FALSE	1	Yes
	2	very high	very high	very high	high	TRUE	TRUE	TRUE	FALSE	1	Yes
	3	very high	very high	very high	moderate	TRUE	TRUE	TRUE	FALSE	1	Yes
	4	very high	very high	very high	low	TRUE	TRUE	TRUE	FALSE	1	Yes
	5	very high	very high	high	very high	TRUE	TRUE	TRUE	FALSE	1	Yes
	6	very high	very high	high	high	TRUE	TRUE	TRUE	FALSE	1	Yes
	7	very high	very high	high	moderate	TRUE	TRUE	TRUE	FALSE	1	Yes
	8	very high	very high	high	low	TRUE	TRUE	TRUE	FALSE	1	Yes
	9	very high	very high	moderate	very high	TRUE	TRUE	TRUE	FALSE	1	Yes
	10	very high	very high	moderate	high	TRUE	TRUE	TRUE	FALSE	1	Yes
	11	very high	very high	moderate	moderate	TRUE	TRUE	TRUE	FALSE	1	Yes
	12	very high	very high	moderate	low	TRUE	TRUE	TRUE	FALSE	1	Yes
	13	very high	very high	low	very high	TRUE	FALSE	TRUE	FALSE	1	Yes
	14	very high	very high	low	high	TRUE	FALSE	TRUE	FALSE	1	Yes
	15	very high	very high	low	moderate	TRUE	TRUE	TRUE	FALSE	1	Yes
	16	very high	very high	low	low	TRUE	FALSE	TRUE	FALSE	1	Yes
	17	very high	high	very high	very high	TRUE	TRUE	TRUE	FALSE	1	Yes
	18	very high	high	very high	high	TRUE	TRUE	TRUE	FALSE	1	Yes
	19	very high	high	very high	moderate	TRUE	TRUE	TRUE	FALSE	1	Yes
	20	very high	high	very high	low	TRUE	TRUE	TRUE	FALSE	1	Yes
	21	very high	high	high	very high	TRUE	TRUE	TRUE	FALSE	1	Yes
	22	very high	high	high	high	TRUE	TRUE	TRUE	FALSE	1	Yes
	23	very high	high	high	moderate	FALSE	TRUE	TRUE	FALSE	2	Yes
	24	very high	high	high	low	FALSE	TRUE	TRUE	FALSE	2	Yes
	25	very high	high	moderate	very high	TRUE	TRUE	TRUE	FALSE	1	Yes
	26	very high	high	moderate	high	TRUE	TRUE	TRUE	FALSE	1	Yes
	27	very high	high	moderate	moderate	FALSE	TRUE	TRUE	FALSE	2	No
	28	very high	high	moderate	low	FALSE	TRUE	TRUE	FALSE	2	No
	29	very high	high	low	very high	TRUE	TRUE	TRUE	FALSE	1	Yes
	30	very high	high	low	high	TRUE	TRUE	TRUE	FALSE	1	Yes
	31	very high	high	low	moderate	FALSE	TRUE	TRUE	FALSE	2	No
	32	very high	high	low	low	FALSE	TRUE	TRUE	FALSE	2	No
	33	very high	moderate	very high	very high	TRUE	TRUE	TRUE	FALSE	1	Yes
	34	very high	moderate	very high	high	TRUE	TRUE	TRUE	FALSE	1	Yes
	35	very high	moderate	very high	moderate	TRUE	TRUE	TRUE	FALSE	1	No
	36	very high	moderate	very high	low	TRUE	TRUE	TRUE	FALSE	1	No
	37	very high	moderate	high	very high	TRUE	TRUE	TRUE	FALSE	1	Yes
	38	very high	moderate	high	high	TRUE	TRUE	TRUE	FALSE	1	Yes
	39	very high	moderate	high	moderate	FALSE	TRUE	TRUE	FALSE	2	No
	40	very high	moderate	high	low	FALSE	TRUE	TRUE	FALSE	2	No
	41	very high	moderate	moderate	very high	TRUE	TRUE	TRUE	FALSE	1	Yes
	42	very high	moderate	moderate	high	TRUE	TRUE	TRUE	FALSE	1	Yes
	43	very high	moderate	moderate	moderate	FALSE	TRUE	TRUE	FALSE	2	No
	44	very high	moderate	moderate	low	FALSE	TRUE	TRUE	FALSE	2	No
	45	very high	moderate	low	very high	TRUE	FALSE	TRUE	FALSE	1	Yes
	46	very high	moderate	low	high	TRUE	FALSE	TRUE	FALSE	1	Yes
	47	very high	moderate	low	moderate	FALSE	TRUE	TRUE	FALSE	2	No
	48	very high	moderate	low	low	FALSE	FALSE	TRUE	FALSE	3	No
	49	very high	low	very high	very high	TRUE	TRUE	TRUE	FALSE	1	Yes
	50	very high	low	very high	high	TRUE	TRUE	TRUE	FALSE	1	Yes
	51	very high	low	very high	moderate	TRUE	TRUE	TRUE	FALSE	1	No
	52	very high	low	very high	low	TRUE	TRUE	TRUE	FALSE	1	No
	53	very high	low	high	very high	TRUE	TRUE	TRUE	FALSE	1	Yes
	54	very high	low	high	high	TRUE	TRUE	TRUE	FALSE	1	Yes
	55	very high	low	high	moderate	FALSE	TRUE	TRUE	FALSE	2	No
	56	very high	low	high	low	FALSE	TRUE	TRUE	FALSE	2	No
	57	very high	low	moderate	very high	TRUE	TRUE	TRUE	FALSE	1	Yes
	58	very high	low	moderate	high	TRUE	TRUE	TRUE	FALSE	1	Yes
	59	very high	low	moderate	moderate	FALSE	TRUE	TRUE	FALSE	2	No
	60	very high	low	moderate	low	FALSE	TRUE	TRUE	FALSE	2	No
	61	very high	low	low	very high	TRUE	FALSE	TRUE	FALSE	1	Yes
	62	very high	low	low	high	TRUE	FALSE	TRUE	FALSE	1	Yes
	63	very high	low	low	moderate	FALSE	TRUE	TRUE	FALSE	2	No
	64	very high	low	low	low	FALSE	FALSE	TRUE	FALSE	3	No
	65	high	very high	very high	very high	TRUE	TRUE	TRUE	FALSE	1	Yes
	66	high	very high	very high	high	TRUE	TRUE	TRUE	FALSE	1	Yes
	67	high	very high	very high	moderate	TRUE	TRUE	TRUE	FALSE	1	Yes
	68	high	very high	very high	low	TRUE	TRUE	TRUE	FALSE	1	Yes
	69	high	very high	high	very high	TRUE	TRUE	TRUE	FALSE	1	Yes
	70	high	very high	high	high	TRUE	TRUE	TRUE	FALSE	1	Yes
	71	high	very high	high	moderate	FALSE	TRUE	TRUE	FALSE	2	Yes
	72	high	very high	high	low	FALSE	TRUE	TRUE	FALSE	2	Yes
	73	high	very high	moderate	very high	TRUE	TRUE	TRUE	FALSE	1	Yes
	74	high	very high	moderate	high	TRUE	TRUE	TRUE	FALSE	1	Yes
	75	high	very high	moderate	moderate	FALSE	TRUE	TRUE	FALSE	2	No
	76	high	very high	moderate	low	FALSE	TRUE	TRUE	FALSE	2	No
	77	high	very high	low	very high	TRUE	TRUE	TRUE	FALSE	1	Yes
	78	high	very high	low	high	TRUE	TRUE	TRUE	FALSE	1	Yes
	79	high	very high	low	moderate	FALSE	TRUE	TRUE	FALSE	2	No
	80	high	very high	low	low	FALSE	TRUE	TRUE	FALSE	2	No
	81	high	high	very high	very high	TRUE	TRUE	TRUE	FALSE	1	Yes
	82	high	high	very high	high	TRUE	TRUE	TRUE	FALSE	1	Yes
	83	high	high	very high	moderate	TRUE	TRUE	TRUE	FALSE	1	Yes
	84	high	high	very high	low	TRUE	TRUE	TRUE	FALSE	1	Yes
	85	high	high	high	very high	TRUE	TRUE	TRUE	FALSE	1	Yes
	86	high	high	high	high	TRUE	TRUE	TRUE	FALSE	1	Yes
	87	high	high	high	moderate	FALSE	TRUE	TRUE	FALSE	2	Yes
	88	high	high	high	low	FALSE	TRUE	TRUE	FALSE	2	Yes
	89	high	high	moderate	very high	TRUE	TRUE	TRUE	FALSE	1	Yes
	90	high	high	moderate	high	TRUE	TRUE	TRUE	FALSE	1	Yes
	91	high	high	moderate	moderate	FALSE	TRUE	TRUE	FALSE	2	No
	92	high	high	moderate	low	FALSE	TRUE	TRUE	FALSE	2	No
	93	high	high	low	very high	TRUE	TRUE	TRUE	FALSE	1	Yes
	94	high	high	low	high	TRUE	TRUE	TRUE	FALSE	1	Yes
	95	high	high	low	moderate	FALSE	TRUE	TRUE	FALSE	2	No
	96	high	high	low	low	FALSE	TRUE	TRUE	FALSE	2	No
	97	high	moderate	very high	very high	TRUE	TRUE	TRUE	FALSE	1	Yes
	98	high	moderate	very high	high	TRUE	TRUE	TRUE	FALSE	1	Yes
	99	high	moderate	very high	moderate	FALSE	TRUE	TRUE	FALSE	2	No
	100	high	moderate	very high	low	FALSE	TRUE	TRUE	FALSE	2	No
	101	high	moderate	high	very high	TRUE	TRUE	TRUE	FALSE	1	Yes
	102	high	moderate	high	high	TRUE	TRUE	TRUE	FALSE	1	Yes
	103	high	moderate	high	moderate	FALSE	TRUE	TRUE	FALSE	2	No
	104	high	moderate	high	low	FALSE	TRUE	TRUE	FALSE	2	No
	105	high	moderate	moderate	very high	TRUE	TRUE	TRUE	FALSE	1	Yes
	106	high	moderate	moderate	high	TRUE	TRUE	TRUE	FALSE	1	Yes
	107	high	moderate	moderate	moderate	FALSE	TRUE	TRUE	FALSE	2	No
	108	high	moderate	moderate	low	FALSE	TRUE	TRUE	FALSE	2	No
	109	high	moderate	low	very high	TRUE	FALSE	TRUE	FALSE	1	Yes
	110	high	moderate	low	high	TRUE	FALSE	TRUE	FALSE	1	Yes
	111	high	moderate	low	moderate	FALSE	TRUE	TRUE	FALSE	2	No
	112	high	moderate	low	low	FALSE	FALSE	TRUE	FALSE	3	No
	113	high	low	very high	very high	TRUE	TRUE	TRUE	FALSE	1	Yes
	114	high	low	very high	high	TRUE	TRUE	TRUE	FALSE	1	Yes
	115	high	low	very high	moderate	FALSE	TRUE	TRUE	FALSE	2	No
	116	high	low	very high	low	FALSE	TRUE	TRUE	FALSE	2	No
	117	high	low	high	very high	TRUE	TRUE	TRUE	FALSE	1	Yes
	118	high	low	high	high	TRUE	TRUE	TRUE	FALSE	1	Yes
	119	high	low	high	moderate	FALSE	TRUE	TRUE	FALSE	2	No
	120	high	low	high	low	FALSE	TRUE	TRUE	FALSE	2	No
	121	high	low	moderate	very high	TRUE	TRUE	TRUE	FALSE	1	Yes
	122	high	low	moderate	high	TRUE	TRUE	TRUE	FALSE	1	Yes
	123	high	low	moderate	moderate	FALSE	TRUE	TRUE	FALSE	2	No
	124	high	low	moderate	low	FALSE	TRUE	TRUE	FALSE	2	No
	125	high	low	low	very high	TRUE	FALSE	TRUE	FALSE	1	Yes
	126	high	low	low	high	TRUE	FALSE	TRUE	FALSE	1	Yes
	127	high	low	low	moderate	FALSE	TRUE	TRUE	FALSE	2	No
	128	high	low	low	low	FALSE	FALSE	TRUE	FALSE	3	No
	129	moderate	very high	very high	very high	TRUE	TRUE	TRUE	FALSE	1	Yes
	130	moderate	very high	very high	high	TRUE	TRUE	TRUE	FALSE	1	Yes
	131	moderate	very high	very high	moderate	TRUE	TRUE	TRUE	FALSE	1	No
	132	moderate	very high	very high	low	TRUE	TRUE	TRUE	FALSE	1	No
	133	moderate	very high	high	very high	TRUE	TRUE	TRUE	FALSE	1	Yes
	134	moderate	very high	high	high	TRUE	TRUE	TRUE	FALSE	1	Yes
	135	moderate	very high	high	moderate	FALSE	TRUE	TRUE	FALSE	2	No
	136	moderate	very high	high	low	FALSE	TRUE	TRUE	FALSE	2	No
	137	moderate	very high	moderate	very high	TRUE	TRUE	TRUE	FALSE	1	Yes
	138	moderate	very high	moderate	high	TRUE	TRUE	TRUE	FALSE	1	Yes
	139	moderate	very high	moderate	moderate	FALSE	TRUE	TRUE	FALSE	2	No
	140	moderate	very high	moderate	low	FALSE	TRUE	TRUE	FALSE	2	No
	141	moderate	very high	low	very high	TRUE	FALSE	TRUE	FALSE	1	Yes
	142	moderate	very high	low	high	TRUE	FALSE	TRUE	FALSE	1	Yes
	143	moderate	very high	low	moderate	FALSE	TRUE	TRUE	FALSE	2	No
	144	moderate	very high	low	low	FALSE	FALSE	TRUE	FALSE	3	No
	145	moderate	high	very high	very high	TRUE	TRUE	TRUE	FALSE	1	Yes
	146	moderate	high	very high	high	TRUE	TRUE	TRUE	FALSE	1	Yes
	147	moderate	high	very high	moderate	FALSE	TRUE	TRUE	FALSE	2	No
	148	moderate	high	very high	low	FALSE	TRUE	TRUE	FALSE	2	No
	149	moderate	high	high	very high	TRUE	TRUE	TRUE	FALSE	1	Yes
	150	moderate	high	high	high	TRUE	TRUE	TRUE	FALSE	1	Yes
	151	moderate	high	high	moderate	FALSE	TRUE	TRUE	FALSE	2	No
	152	moderate	high	high	low	FALSE	TRUE	TRUE	FALSE	2	No
	153	moderate	high	moderate	very high	TRUE	TRUE	TRUE	FALSE	1	Yes
	154	moderate	high	moderate	high	TRUE	TRUE	TRUE	FALSE	1	Yes
	155	moderate	high	moderate	moderate	FALSE	TRUE	TRUE	FALSE	2	No
	156	moderate	high	moderate	low	FALSE	TRUE	TRUE	FALSE	2	No
	157	moderate	high	low	very high	TRUE	FALSE	TRUE	FALSE	1	Yes
	158	moderate	high	low	high	TRUE	FALSE	TRUE	FALSE	1	Yes
	159	moderate	high	low	moderate	FALSE	TRUE	TRUE	FALSE	2	No
	160	moderate	high	low	low	FALSE	FALSE	TRUE	FALSE	3	No
	161	moderate	moderate	very high	very high	TRUE	TRUE	TRUE	FALSE	1	Yes
	162	moderate	moderate	very high	high	TRUE	TRUE	TRUE	FALSE	1	Yes
	163	moderate	moderate	very high	moderate	FALSE	TRUE	TRUE	FALSE	2	No
	164	moderate	moderate	very high	low	FALSE	TRUE	TRUE	FALSE	2	No
	165	moderate	moderate	high	very high	TRUE	TRUE	TRUE	FALSE	1	Yes
	166	moderate	moderate	high	high	TRUE	TRUE	TRUE	FALSE	1	Yes
	167	moderate	moderate	high	moderate	FALSE	TRUE	TRUE	FALSE	2	No
	168	moderate	moderate	high	low	FALSE	TRUE	TRUE	FALSE	2	No
	169	moderate	moderate	moderate	very high	TRUE	TRUE	TRUE	FALSE	1	Yes
	170	moderate	moderate	moderate	high	TRUE	TRUE	TRUE	FALSE	1	Yes
	171	moderate	moderate	moderate	moderate	FALSE	TRUE	TRUE	FALSE	2	No
	172	moderate	moderate	moderate	low	FALSE	TRUE	TRUE	FALSE	2	No
	173	moderate	moderate	low	very high	TRUE	FALSE	TRUE	FALSE	1	Yes
	174	moderate	moderate	low	high	TRUE	FALSE	TRUE	FALSE	1	Yes
	175	moderate	moderate	low	moderate	FALSE	TRUE	TRUE	FALSE	2	No
	176	moderate	moderate	low	low	FALSE	FALSE	TRUE	FALSE	3	No
	177	moderate	low	very high	very high	TRUE	TRUE	TRUE	FALSE	1	Yes
	178	moderate	low	very high	high	TRUE	TRUE	TRUE	FALSE	1	Yes
	179	moderate	low	very high	moderate	FALSE	TRUE	TRUE	FALSE	2	No
	180	moderate	low	very high	low	FALSE	TRUE	TRUE	FALSE	2	No
	181	moderate	low	high	very high	TRUE	FALSE	TRUE	FALSE	1	Yes
	182	moderate	low	high	high	TRUE	FALSE	TRUE	FALSE	1	Yes
	183	moderate	low	high	moderate	FALSE	TRUE	TRUE	FALSE	2	No
	184	moderate	low	high	low	FALSE	FALSE	TRUE	FALSE	3	No
	185	moderate	low	moderate	very high	TRUE	FALSE	TRUE	FALSE	1	Yes
	186	moderate	low	moderate	high	TRUE	FALSE	TRUE	FALSE	1	Yes
	187	moderate	low	moderate	moderate	FALSE	TRUE	TRUE	FALSE	2	No
	188	moderate	low	moderate	low	FALSE	FALSE	TRUE	FALSE	3	No
	189	moderate	low	low	very high	TRUE	FALSE	TRUE	FALSE	1	Yes
	190	moderate	low	low	high	TRUE	FALSE	TRUE	FALSE	1	Yes
	191	moderate	low	low	moderate	FALSE	TRUE	TRUE	FALSE	2	No
	192	moderate	low	low	low	FALSE	FALSE	TRUE	FALSE	3	No
	193	low	very high	very high	very high	TRUE	TRUE	TRUE	FALSE	1	Yes
	194	low	very high	very high	high	TRUE	TRUE	TRUE	FALSE	1	Yes
	195	low	very high	very high	moderate	TRUE	TRUE	TRUE	FALSE	1	No
	196	low	very high	very high	low	TRUE	TRUE	TRUE	FALSE	1	No
	197	low	very high	high	very high	TRUE	TRUE	TRUE	FALSE	1	Yes
	198	low	very high	high	high	TRUE	TRUE	TRUE	FALSE	1	Yes
	199	low	very high	high	moderate	FALSE	TRUE	TRUE	FALSE	2	No
	200	low	very high	high	low	FALSE	TRUE	TRUE	FALSE	2	No
	201	low	very high	moderate	very high	TRUE	TRUE	TRUE	FALSE	1	Yes
	202	low	very high	moderate	high	TRUE	TRUE	TRUE	FALSE	1	Yes
	203	low	very high	moderate	moderate	FALSE	TRUE	TRUE	FALSE	2	No
	204	low	very high	moderate	low	FALSE	TRUE	TRUE	FALSE	2	No
	205	low	very high	low	very high	TRUE	FALSE	TRUE	FALSE	1	Yes
	206	low	very high	low	high	TRUE	FALSE	TRUE	FALSE	1	Yes
	207	low	very high	low	moderate	FALSE	TRUE	TRUE	FALSE	2	No
	208	low	very high	low	low	FALSE	FALSE	TRUE	FALSE	3	No
	209	low	high	very high	very high	TRUE	TRUE	TRUE	FALSE	1	Yes
	210	low	high	very high	high	TRUE	TRUE	TRUE	FALSE	1	Yes
	211	low	high	very high	moderate	FALSE	TRUE	TRUE	FALSE	2	No
	212	low	high	very high	low	FALSE	TRUE	TRUE	FALSE	2	No
	213	low	high	high	very high	TRUE	TRUE	TRUE	FALSE	1	Yes
	214	low	high	high	high	TRUE	TRUE	TRUE	FALSE	1	Yes
	215	low	high	high	moderate	FALSE	TRUE	TRUE	FALSE	2	No
	216	low	high	high	low	FALSE	TRUE	TRUE	FALSE	2	No
	217	low	high	moderate	very high	TRUE	TRUE	TRUE	FALSE	1	Yes
	218	low	high	moderate	high	TRUE	TRUE	TRUE	FALSE	1	Yes
	219	low	high	moderate	moderate	FALSE	TRUE	TRUE	FALSE	2	No
	220	low	high	moderate	low	FALSE	TRUE	TRUE	FALSE	2	No
	221	low	high	low	very high	TRUE	FALSE	TRUE	FALSE	1	Yes
	222	low	high	low	high	TRUE	FALSE	TRUE	FALSE	1	Yes
	223	low	high	low	moderate	FALSE	TRUE	TRUE	FALSE	2	No
	224	low	high	low	low	FALSE	FALSE	TRUE	FALSE	3	No
	225	low	moderate	very high	very high	TRUE	TRUE	TRUE	FALSE	1	Yes
	226	low	moderate	very high	high	TRUE	TRUE	TRUE	FALSE	1	Yes
	227	low	moderate	very high	moderate	FALSE	TRUE	TRUE	FALSE	2	No
	228	low	moderate	very high	low	FALSE	TRUE	TRUE	FALSE	2	No
	229	low	moderate	high	very high	TRUE	FALSE	TRUE	FALSE	1	Yes
	230	low	moderate	high	high	TRUE	FALSE	TRUE	FALSE	1	Yes
	231	low	moderate	high	moderate	FALSE	TRUE	TRUE	FALSE	2	No
	232	low	moderate	high	low	FALSE	FALSE	TRUE	FALSE	3	No
	233	low	moderate	moderate	very high	TRUE	FALSE	TRUE	FALSE	1	Yes
	234	low	moderate	moderate	high	TRUE	FALSE	TRUE	FALSE	1	Yes
	235	low	moderate	moderate	moderate	FALSE	TRUE	TRUE	FALSE	2	No
	236	low	moderate	moderate	low	FALSE	FALSE	TRUE	FALSE	3	No
	237	low	moderate	low	very high	TRUE	FALSE	TRUE	FALSE	1	Yes
	238	low	moderate	low	high	TRUE	FALSE	TRUE	FALSE	1	Yes
	239	low	moderate	low	moderate	FALSE	TRUE	TRUE	FALSE	2	No
	240	low	moderate	low	low	FALSE	FALSE	TRUE	FALSE	3	No
	241	low	low	very high	very high	TRUE	TRUE	FALSE	FALSE	1	Yes
	242	low	low	very high	high	TRUE	TRUE	FALSE	FALSE	1	Yes
	243	low	low	very high	moderate	FALSE	TRUE	FALSE	FALSE	2	No
	244	low	low	very high	low	FALSE	TRUE	FALSE	FALSE	2	No
	245	low	low	high	very high	TRUE	FALSE	TRUE	FALSE	1	Yes
	246	low	low	high	high	TRUE	FALSE	TRUE	FALSE	1	Yes
	247	low	low	high	moderate	FALSE	TRUE	TRUE	FALSE	2	No
	248	low	low	high	low	FALSE	FALSE	TRUE	FALSE	3	No
	249	low	low	moderate	very high	TRUE	FALSE	TRUE	FALSE	1	Yes
	250	low	low	moderate	high	TRUE	FALSE	TRUE	FALSE	1	Yes
	251	low	low	moderate	moderate	FALSE	TRUE	TRUE	FALSE	2	No
	252	low	low	moderate	low	FALSE	FALSE	TRUE	FALSE	3	No
	253	low	low	low	very high	TRUE	FALSE	FALSE	FALSE	1	Yes
	254	low	low	low	high	TRUE	FALSE	FALSE	FALSE	1	Yes
	255	low	low	low	moderate	FALSE	TRUE	FALSE	FALSE	2	No
	256	low	low	low	low	FALSE	FALSE	FALSE	TRUE	4	No

## Sheet: MCDA 
MCDA: Additive [Non-linear (concave)]
	1. Method Objective Hierarchy
	2. Method Aggregation equation
	3. Method implimented in table																Example is here for Additive linear, but it can be adjusted to other cases as well
							Data normalisation (Non-linear)			concave	linear	convex		Aggregation
							very high	0.12		0.456	0.12	0.006		Additive (excel: "Average")
							high	0.37		0.848	0.37	0.036		Geomean (excel: "Geomean")
							moderate	0.62		0.961	0.62	0.144		Minimum (excel: "min")						MCDA stricter [%]	Agreement [%]	REACH stricter [%]
							low	0.875		0.994	0.875	0.532					Data Classification
							Not known	Data normalisation not possible									0.5	f threshold		12.5	75.7812	11.7188
	Data Gathering					Data normalisation				Data Aggregation					Data Classification
	Substance	P	B	T Ecoxtox	T Human	v T_hu	v T_eco	v P	v B	P	B	T_eco	T_hu	f_basic (Additive)	All Data gathered?	SVHC? (*based on data provided)	MCDA Conclusion (*with availble data)	Rank remaining Alternaitves	SVHC under REACH?	MCDA stricter	Agreement	REACH stricter
	1	very high	very high	very high	very high	0.12	0.12	0.12	0.12	0.12	0.12	0.12	0.12	0.12	Yes	SVHC*	SVHC*	SVHC	Yes	0	1	0
	2	very high	very high	very high	high	0.37	0.12	0.12	0.12	0.12	0.12	0.12	0.37	0.1825	Yes	SVHC*	SVHC*	SVHC	Yes	0	1	0
	3	very high	very high	very high	moderate	0.62	0.12	0.12	0.12	0.12	0.12	0.12	0.62	0.245	Yes	SVHC*	SVHC*	SVHC	Yes	0	1	0
	4	very high	very high	very high	low	0.875	0.12	0.12	0.12	0.12	0.12	0.12	0.875	0.30875	Yes	SVHC*	SVHC*	SVHC	Yes	0	1	0
	5	very high	very high	high	very high	0.12	0.37	0.12	0.12	0.12	0.12	0.37	0.12	0.1825	Yes	SVHC*	SVHC*	SVHC	Yes	0	1	0
	6	very high	very high	high	high	0.37	0.37	0.12	0.12	0.12	0.12	0.37	0.37	0.245	Yes	SVHC*	SVHC*	SVHC	Yes	0	1	0
	7	very high	very high	high	moderate	0.62	0.37	0.12	0.12	0.12	0.12	0.37	0.62	0.3075	Yes	SVHC*	SVHC*	SVHC	Yes	0	1	0
	8	very high	very high	high	low	0.875	0.37	0.12	0.12	0.12	0.12	0.37	0.875	0.37125	Yes	SVHC*	SVHC*	SVHC	Yes	0	1	0
	9	very high	very high	moderate	very high	0.12	0.62	0.12	0.12	0.12	0.12	0.62	0.12	0.245	Yes	SVHC*	SVHC*	SVHC	Yes	0	1	0
	10	very high	very high	moderate	high	0.37	0.62	0.12	0.12	0.12	0.12	0.62	0.37	0.3075	Yes	SVHC*	SVHC*	SVHC	Yes	0	1	0
	11	very high	very high	moderate	moderate	0.62	0.62	0.12	0.12	0.12	0.12	0.62	0.62	0.37	Yes	SVHC*	SVHC*	SVHC	Yes	0	1	0
	12	very high	very high	moderate	low	0.875	0.62	0.12	0.12	0.12	0.12	0.62	0.875	0.43375	Yes	SVHC*	SVHC*	SVHC	Yes	0	1	0
	13	very high	very high	low	very high	0.12	0.875	0.12	0.12	0.12	0.12	0.875	0.12	0.30875	Yes	SVHC*	SVHC*	SVHC	Yes	0	1	0
	14	very high	very high	low	high	0.37	0.875	0.12	0.12	0.12	0.12	0.875	0.37	0.37125	Yes	SVHC*	SVHC*	SVHC	Yes	0	1	0
	15	very high	very high	low	moderate	0.62	0.875	0.12	0.12	0.12	0.12	0.875	0.62	0.43375	Yes	SVHC*	SVHC*	SVHC	Yes	0	1	0
	16	very high	very high	low	low	0.875	0.875	0.12	0.12	0.12	0.12	0.875	0.875	0.4975	Yes	SVHC*	SVHC*	SVHC	Yes	0	1	0
	17	very high	high	very high	very high	0.12	0.12	0.12	0.37	0.12	0.37	0.12	0.12	0.1825	Yes	SVHC*	SVHC*	SVHC	Yes	0	1	0
	18	very high	high	very high	high	0.37	0.12	0.12	0.37	0.12	0.37	0.12	0.37	0.245	Yes	SVHC*	SVHC*	SVHC	Yes	0	1	0
	19	very high	high	very high	moderate	0.62	0.12	0.12	0.37	0.12	0.37	0.12	0.62	0.3075	Yes	SVHC*	SVHC*	SVHC	Yes	0	1	0
	20	very high	high	very high	low	0.875	0.12	0.12	0.37	0.12	0.37	0.12	0.875	0.37125	Yes	SVHC*	SVHC*	SVHC	Yes	0	1	0
	21	very high	high	high	very high	0.12	0.37	0.12	0.37	0.12	0.37	0.37	0.12	0.245	Yes	SVHC*	SVHC*	SVHC	Yes	0	1	0
	22	very high	high	high	high	0.37	0.37	0.12	0.37	0.12	0.37	0.37	0.37	0.3075	Yes	SVHC*	SVHC*	SVHC	Yes	0	1	0
	23	very high	high	high	moderate	0.62	0.37	0.12	0.37	0.12	0.37	0.37	0.62	0.37	Yes	SVHC*	SVHC*	SVHC	Yes	0	1	0
	24	very high	high	high	low	0.875	0.37	0.12	0.37	0.12	0.37	0.37	0.875	0.43375	Yes	SVHC*	SVHC*	SVHC	Yes	0	1	0
	25	very high	high	moderate	very high	0.12	0.62	0.12	0.37	0.12	0.37	0.62	0.12	0.3075	Yes	SVHC*	SVHC*	SVHC	Yes	0	1	0
	26	very high	high	moderate	high	0.37	0.62	0.12	0.37	0.12	0.37	0.62	0.37	0.37	Yes	SVHC*	SVHC*	SVHC	Yes	0	1	0
	27	very high	high	moderate	moderate	0.62	0.62	0.12	0.37	0.12	0.37	0.62	0.62	0.4325	Yes	SVHC*	SVHC*	SVHC	No	1	No	0
	28	very high	high	moderate	low	0.875	0.62	0.12	0.37	0.12	0.37	0.62	0.875	0.49625	Yes	SVHC*	SVHC*	SVHC	No	1	No	0
	29	very high	high	low	very high	0.12	0.875	0.12	0.37	0.12	0.37	0.875	0.12	0.37125	Yes	SVHC*	SVHC*	SVHC	Yes	0	1	0
	30	very high	high	low	high	0.37	0.875	0.12	0.37	0.12	0.37	0.875	0.37	0.43375	Yes	SVHC*	SVHC*	SVHC	Yes	0	1	0
	31	very high	high	low	moderate	0.62	0.875	0.12	0.37	0.12	0.37	0.875	0.62	0.49625	Yes	SVHC*	SVHC*	SVHC	No	1	No	0
	32	very high	high	low	low	0.875	0.875	0.12	0.37	0.12	0.37	0.875	0.875	0.56	Yes	Not SVHC*	Not SVHC*	67	No	0	1	0
	33	very high	moderate	very high	very high	0.12	0.12	0.12	0.62	0.12	0.62	0.12	0.12	0.245	Yes	SVHC*	SVHC*	SVHC	Yes	0	1	0
	34	very high	moderate	very high	high	0.37	0.12	0.12	0.62	0.12	0.62	0.12	0.37	0.3075	Yes	SVHC*	SVHC*	SVHC	Yes	0	1	0
	35	very high	moderate	very high	moderate	0.62	0.12	0.12	0.62	0.12	0.62	0.12	0.62	0.37	Yes	SVHC*	SVHC*	SVHC	No	1	No	0
	36	very high	moderate	very high	low	0.875	0.12	0.12	0.62	0.12	0.62	0.12	0.875	0.43375	Yes	SVHC*	SVHC*	SVHC	No	1	No	0
	37	very high	moderate	high	very high	0.12	0.37	0.12	0.62	0.12	0.62	0.37	0.12	0.3075	Yes	SVHC*	SVHC*	SVHC	Yes	0	1	0
	38	very high	moderate	high	high	0.37	0.37	0.12	0.62	0.12	0.62	0.37	0.37	0.37	Yes	SVHC*	SVHC*	SVHC	Yes	0	1	0
	39	very high	moderate	high	moderate	0.62	0.37	0.12	0.62	0.12	0.62	0.37	0.62	0.4325	Yes	SVHC*	SVHC*	SVHC	No	1	No	0
	40	very high	moderate	high	low	0.875	0.37	0.12	0.62	0.12	0.62	0.37	0.875	0.49625	Yes	SVHC*	SVHC*	SVHC	No	1	No	0
	41	very high	moderate	moderate	very high	0.12	0.62	0.12	0.62	0.12	0.62	0.62	0.12	0.37	Yes	SVHC*	SVHC*	SVHC	Yes	0	1	0
	42	very high	moderate	moderate	high	0.37	0.62	0.12	0.62	0.12	0.62	0.62	0.37	0.4325	Yes	SVHC*	SVHC*	SVHC	Yes	0	1	0
	43	very high	moderate	moderate	moderate	0.62	0.62	0.12	0.62	0.12	0.62	0.62	0.62	0.495	Yes	SVHC*	SVHC*	SVHC	No	1	No	0
	44	very high	moderate	moderate	low	0.875	0.62	0.12	0.62	0.12	0.62	0.62	0.875	0.55875	Yes	Not SVHC*	Not SVHC*	90	No	0	1	0
	45	very high	moderate	low	very high	0.12	0.875	0.12	0.62	0.12	0.62	0.875	0.12	0.43375	Yes	SVHC*	SVHC*	SVHC	Yes	0	1	0
	46	very high	moderate	low	high	0.37	0.875	0.12	0.62	0.12	0.62	0.875	0.37	0.49625	Yes	SVHC*	SVHC*	SVHC	Yes	0	1	0
	47	very high	moderate	low	moderate	0.62	0.875	0.12	0.62	0.12	0.62	0.875	0.62	0.55875	Yes	Not SVHC*	Not SVHC*	90	No	0	1	0
	48	very high	moderate	low	low	0.875	0.875	0.12	0.62	0.12	0.62	0.875	0.875	0.6225	Yes	Not SVHC*	Not SVHC*	36	No	0	1	0
	49	very high	low	very high	very high	0.12	0.12	0.12	0.875	0.12	0.875	0.12	0.12	0.30875	Yes	SVHC*	SVHC*	SVHC	Yes	0	1	0
	50	very high	low	very high	high	0.37	0.12	0.12	0.875	0.12	0.875	0.12	0.37	0.37125	Yes	SVHC*	SVHC*	SVHC	Yes	0	1	0
	51	very high	low	very high	moderate	0.62	0.12	0.12	0.875	0.12	0.875	0.12	0.62	0.43375	Yes	SVHC*	SVHC*	SVHC	No	1	No	0
	52	very high	low	very high	low	0.875	0.12	0.12	0.875	0.12	0.875	0.12	0.875	0.4975	Yes	SVHC*	SVHC*	SVHC	No	1	No	0
	53	very high	low	high	very high	0.12	0.37	0.12	0.875	0.12	0.875	0.37	0.12	0.37125	Yes	SVHC*	SVHC*	SVHC	Yes	0	1	0
	54	very high	low	high	high	0.37	0.37	0.12	0.875	0.12	0.875	0.37	0.37	0.43375	Yes	SVHC*	SVHC*	SVHC	Yes	0	1	0
	55	very high	low	high	moderate	0.62	0.37	0.12	0.875	0.12	0.875	0.37	0.62	0.49625	Yes	SVHC*	SVHC*	SVHC	No	1	No	0
	56	very high	low	high	low	0.875	0.37	0.12	0.875	0.12	0.875	0.37	0.875	0.56	Yes	Not SVHC*	Not SVHC*	67	No	0	1	0
	57	very high	low	moderate	very high	0.12	0.62	0.12	0.875	0.12	0.875	0.62	0.12	0.43375	Yes	SVHC*	SVHC*	SVHC	Yes	0	1	0
	58	very high	low	moderate	high	0.37	0.62	0.12	0.875	0.12	0.875	0.62	0.37	0.49625	Yes	SVHC*	SVHC*	SVHC	Yes	0	1	0
	59	very high	low	moderate	moderate	0.62	0.62	0.12	0.875	0.12	0.875	0.62	0.62	0.55875	Yes	Not SVHC*	Not SVHC*	90	No	0	1	0
	60	very high	low	moderate	low	0.875	0.62	0.12	0.875	0.12	0.875	0.62	0.875	0.6225	Yes	Not SVHC*	Not SVHC*	36	No	0	1	0
	61	very high	low	low	very high	0.12	0.875	0.12	0.875	0.12	0.875	0.875	0.12	0.4975	Yes	SVHC*	SVHC*	SVHC	Yes	0	1	0
	62	very high	low	low	high	0.37	0.875	0.12	0.875	0.12	0.875	0.875	0.37	0.56	Yes	Not SVHC*	Not SVHC*	67	Yes	0	No	1
	63	very high	low	low	moderate	0.62	0.875	0.12	0.875	0.12	0.875	0.875	0.62	0.6225	Yes	Not SVHC*	Not SVHC*	36	No	0	1	0
	64	very high	low	low	low	0.875	0.875	0.12	0.875	0.12	0.875	0.875	0.875	0.68625	Yes	Not SVHC*	Not SVHC*	16	No	0	1	0
	65	high	very high	very high	very high	0.12	0.12	0.37	0.12	0.37	0.12	0.12	0.12	0.1825	Yes	SVHC*	SVHC*	SVHC	Yes	0	1	0
	66	high	very high	very high	high	0.37	0.12	0.37	0.12	0.37	0.12	0.12	0.37	0.245	Yes	SVHC*	SVHC*	SVHC	Yes	0	1	0
	67	high	very high	very high	moderate	0.62	0.12	0.37	0.12	0.37	0.12	0.12	0.62	0.3075	Yes	SVHC*	SVHC*	SVHC	Yes	0	1	0
	68	high	very high	very high	low	0.875	0.12	0.37	0.12	0.37	0.12	0.12	0.875	0.37125	Yes	SVHC*	SVHC*	SVHC	Yes	0	1	0
	69	high	very high	high	very high	0.12	0.37	0.37	0.12	0.37	0.12	0.37	0.12	0.245	Yes	SVHC*	SVHC*	SVHC	Yes	0	1	0
	70	high	very high	high	high	0.37	0.37	0.37	0.12	0.37	0.12	0.37	0.37	0.3075	Yes	SVHC*	SVHC*	SVHC	Yes	0	1	0
	71	high	very high	high	moderate	0.62	0.37	0.37	0.12	0.37	0.12	0.37	0.62	0.37	Yes	SVHC*	SVHC*	SVHC	Yes	0	1	0
	72	high	very high	high	low	0.875	0.37	0.37	0.12	0.37	0.12	0.37	0.875	0.43375	Yes	SVHC*	SVHC*	SVHC	Yes	0	1	0
	73	high	very high	moderate	very high	0.12	0.62	0.37	0.12	0.37	0.12	0.62	0.12	0.3075	Yes	SVHC*	SVHC*	SVHC	Yes	0	1	0
	74	high	very high	moderate	high	0.37	0.62	0.37	0.12	0.37	0.12	0.62	0.37	0.37	Yes	SVHC*	SVHC*	SVHC	Yes	0	1	0
	75	high	very high	moderate	moderate	0.62	0.62	0.37	0.12	0.37	0.12	0.62	0.62	0.4325	Yes	SVHC*	SVHC*	SVHC	No	1	No	0
	76	high	very high	moderate	low	0.875	0.62	0.37	0.12	0.37	0.12	0.62	0.875	0.49625	Yes	SVHC*	SVHC*	SVHC	No	1	No	0
	77	high	very high	low	very high	0.12	0.875	0.37	0.12	0.37	0.12	0.875	0.12	0.37125	Yes	SVHC*	SVHC*	SVHC	Yes	0	1	0
	78	high	very high	low	high	0.37	0.875	0.37	0.12	0.37	0.12	0.875	0.37	0.43375	Yes	SVHC*	SVHC*	SVHC	Yes	0	1	0
	79	high	very high	low	moderate	0.62	0.875	0.37	0.12	0.37	0.12	0.875	0.62	0.49625	Yes	SVHC*	SVHC*	SVHC	No	1	No	0
	80	high	very high	low	low	0.875	0.875	0.37	0.12	0.37	0.12	0.875	0.875	0.56	Yes	Not SVHC*	Not SVHC*	67	No	0	1	0
	81	high	high	very high	very high	0.12	0.12	0.37	0.37	0.37	0.37	0.12	0.12	0.245	Yes	SVHC*	SVHC*	SVHC	Yes	0	1	0
	82	high	high	very high	high	0.37	0.12	0.37	0.37	0.37	0.37	0.12	0.37	0.3075	Yes	SVHC*	SVHC*	SVHC	Yes	0	1	0
	83	high	high	very high	moderate	0.62	0.12	0.37	0.37	0.37	0.37	0.12	0.62	0.37	Yes	SVHC*	SVHC*	SVHC	Yes	0	1	0
	84	high	high	very high	low	0.875	0.12	0.37	0.37	0.37	0.37	0.12	0.875	0.43375	Yes	SVHC*	SVHC*	SVHC	Yes	0	1	0
	85	high	high	high	very high	0.12	0.37	0.37	0.37	0.37	0.37	0.37	0.12	0.3075	Yes	SVHC*	SVHC*	SVHC	Yes	0	1	0
	86	high	high	high	high	0.37	0.37	0.37	0.37	0.37	0.37	0.37	0.37	0.37	Yes	SVHC*	SVHC*	SVHC	Yes	0	1	0
	87	high	high	high	moderate	0.62	0.37	0.37	0.37	0.37	0.37	0.37	0.62	0.4325	Yes	SVHC*	SVHC*	SVHC	Yes	0	1	0
	88	high	high	high	low	0.875	0.37	0.37	0.37	0.37	0.37	0.37	0.875	0.49625	Yes	SVHC*	SVHC*	SVHC	Yes	0	1	0
	89	high	high	moderate	very high	0.12	0.62	0.37	0.37	0.37	0.37	0.62	0.12	0.37	Yes	SVHC*	SVHC*	SVHC	Yes	0	1	0
	90	high	high	moderate	high	0.37	0.62	0.37	0.37	0.37	0.37	0.62	0.37	0.4325	Yes	SVHC*	SVHC*	SVHC	Yes	0	1	0
	91	high	high	moderate	moderate	0.62	0.62	0.37	0.37	0.37	0.37	0.62	0.62	0.495	Yes	SVHC*	SVHC*	SVHC	No	1	No	0
	92	high	high	moderate	low	0.875	0.62	0.37	0.37	0.37	0.37	0.62	0.875	0.55875	Yes	Not SVHC*	Not SVHC*	90	No	0	1	0
	93	high	high	low	very high	0.12	0.875	0.37	0.37	0.37	0.37	0.875	0.12	0.43375	Yes	SVHC*	SVHC*	SVHC	Yes	0	1	0
	94	high	high	low	high	0.37	0.875	0.37	0.37	0.37	0.37	0.875	0.37	0.49625	Yes	SVHC*	SVHC*	SVHC	Yes	0	1	0
	95	high	high	low	moderate	0.62	0.875	0.37	0.37	0.37	0.37	0.875	0.62	0.55875	Yes	Not SVHC*	Not SVHC*	90	No	0	1	0
	96	high	high	low	low	0.875	0.875	0.37	0.37	0.37	0.37	0.875	0.875	0.6225	Yes	Not SVHC*	Not SVHC*	36	No	0	1	0
	97	high	moderate	very high	very high	0.12	0.12	0.37	0.62	0.37	0.62	0.12	0.12	0.3075	Yes	SVHC*	SVHC*	SVHC	Yes	0	1	0
	98	high	moderate	very high	high	0.37	0.12	0.37	0.62	0.37	0.62	0.12	0.37	0.37	Yes	SVHC*	SVHC*	SVHC	Yes	0	1	0
	99	high	moderate	very high	moderate	0.62	0.12	0.37	0.62	0.37	0.62	0.12	0.62	0.4325	Yes	SVHC*	SVHC*	SVHC	No	1	No	0
	100	high	moderate	very high	low	0.875	0.12	0.37	0.62	0.37	0.62	0.12	0.875	0.49625	Yes	SVHC*	SVHC*	SVHC	No	1	No	0
	101	high	moderate	high	very high	0.12	0.37	0.37	0.62	0.37	0.62	0.37	0.12	0.37	Yes	SVHC*	SVHC*	SVHC	Yes	0	1	0
	102	high	moderate	high	high	0.37	0.37	0.37	0.62	0.37	0.62	0.37	0.37	0.4325	Yes	SVHC*	SVHC*	SVHC	Yes	0	1	0
	103	high	moderate	high	moderate	0.62	0.37	0.37	0.62	0.37	0.62	0.37	0.62	0.495	Yes	SVHC*	SVHC*	SVHC	No	1	No	0
	104	high	moderate	high	low	0.875	0.37	0.37	0.62	0.37	0.62	0.37	0.875	0.55875	Yes	Not SVHC*	Not SVHC*	90	No	0	1	0
	105	high	moderate	moderate	very high	0.12	0.62	0.37	0.62	0.37	0.62	0.62	0.12	0.4325	Yes	SVHC*	SVHC*	SVHC	Yes	0	1	0
	106	high	moderate	moderate	high	0.37	0.62	0.37	0.62	0.37	0.62	0.62	0.37	0.495	Yes	SVHC*	SVHC*	SVHC	Yes	0	1	0
	107	high	moderate	moderate	moderate	0.62	0.62	0.37	0.62	0.37	0.62	0.62	0.62	0.5575	Yes	Not SVHC*	Not SVHC*	103	No	0	1	0
	108	high	moderate	moderate	low	0.875	0.62	0.37	0.62	0.37	0.62	0.62	0.875	0.62125	Yes	Not SVHC*	Not SVHC*	61	No	0	1	0
	109	high	moderate	low	very high	0.12	0.875	0.37	0.62	0.37	0.62	0.875	0.12	0.49625	Yes	SVHC*	SVHC*	SVHC	Yes	0	1	0
	110	high	moderate	low	high	0.37	0.875	0.37	0.62	0.37	0.62	0.875	0.37	0.55875	Yes	Not SVHC*	Not SVHC*	90	Yes	0	No	1
	111	high	moderate	low	moderate	0.62	0.875	0.37	0.62	0.37	0.62	0.875	0.62	0.62125	Yes	Not SVHC*	Not SVHC*	61	No	0	1	0
	112	high	moderate	low	low	0.875	0.875	0.37	0.62	0.37	0.62	0.875	0.875	0.685	Yes	Not SVHC*	Not SVHC*	20	No	0	1	0
	113	high	low	very high	very high	0.12	0.12	0.37	0.875	0.37	0.875	0.12	0.12	0.37125	Yes	SVHC*	SVHC*	SVHC	Yes	0	1	0
	114	high	low	very high	high	0.37	0.12	0.37	0.875	0.37	0.875	0.12	0.37	0.43375	Yes	SVHC*	SVHC*	SVHC	Yes	0	1	0
	115	high	low	very high	moderate	0.62	0.12	0.37	0.875	0.37	0.875	0.12	0.62	0.49625	Yes	SVHC*	SVHC*	SVHC	No	1	No	0
	116	high	low	very high	low	0.875	0.12	0.37	0.875	0.37	0.875	0.12	0.875	0.56	Yes	Not SVHC*	Not SVHC*	67	No	0	1	0
	117	high	low	high	very high	0.12	0.37	0.37	0.875	0.37	0.875	0.37	0.12	0.43375	Yes	SVHC*	SVHC*	SVHC	Yes	0	1	0
	118	high	low	high	high	0.37	0.37	0.37	0.875	0.37	0.875	0.37	0.37	0.49625	Yes	SVHC*	SVHC*	SVHC	Yes	0	1	0
	119	high	low	high	moderate	0.62	0.37	0.37	0.875	0.37	0.875	0.37	0.62	0.55875	Yes	Not SVHC*	Not SVHC*	79	No	0	1	0
	120	high	low	high	low	0.875	0.37	0.37	0.875	0.37	0.875	0.37	0.875	0.6225	Yes	Not SVHC*	Not SVHC*	36	No	0	1	0
	121	high	low	moderate	very high	0.12	0.62	0.37	0.875	0.37	0.875	0.62	0.12	0.49625	Yes	SVHC*	SVHC*	SVHC	Yes	0	1	0
	122	high	low	moderate	high	0.37	0.62	0.37	0.875	0.37	0.875	0.62	0.37	0.55875	Yes	Not SVHC*	Not SVHC*	79	Yes	0	No	1
	123	high	low	moderate	moderate	0.62	0.62	0.37	0.875	0.37	0.875	0.62	0.62	0.62125	Yes	Not SVHC*	Not SVHC*	54	No	0	1	0
	124	high	low	moderate	low	0.875	0.62	0.37	0.875	0.37	0.875	0.62	0.875	0.685	Yes	Not SVHC*	Not SVHC*	20	No	0	1	0
	125	high	low	low	very high	0.12	0.875	0.37	0.875	0.37	0.875	0.875	0.12	0.56	Yes	Not SVHC*	Not SVHC*	67	Yes	0	No	1
	126	high	low	low	high	0.37	0.875	0.37	0.875	0.37	0.875	0.875	0.37	0.6225	Yes	Not SVHC*	Not SVHC*	36	Yes	0	No	1
	127	high	low	low	moderate	0.62	0.875	0.37	0.875	0.37	0.875	0.875	0.62	0.685	Yes	Not SVHC*	Not SVHC*	20	No	0	1	0
	128	high	low	low	low	0.875	0.875	0.37	0.875	0.37	0.875	0.875	0.875	0.74875	Yes	Not SVHC*	Not SVHC*	6	No	0	1	0
	129	moderate	very high	very high	very high	0.12	0.12	0.62	0.12	0.62	0.12	0.12	0.12	0.245	Yes	SVHC*	SVHC*	SVHC	Yes	0	1	0
	130	moderate	very high	very high	high	0.37	0.12	0.62	0.12	0.62	0.12	0.12	0.37	0.3075	Yes	SVHC*	SVHC*	SVHC	Yes	0	1	0
	131	moderate	very high	very high	moderate	0.62	0.12	0.62	0.12	0.62	0.12	0.12	0.62	0.37	Yes	SVHC*	SVHC*	SVHC	No	1	No	0
	132	moderate	very high	very high	low	0.875	0.12	0.62	0.12	0.62	0.12	0.12	0.875	0.43375	Yes	SVHC*	SVHC*	SVHC	No	1	No	0
	133	moderate	very high	high	very high	0.12	0.37	0.62	0.12	0.62	0.12	0.37	0.12	0.3075	Yes	SVHC*	SVHC*	SVHC	Yes	0	1	0
	134	moderate	very high	high	high	0.37	0.37	0.62	0.12	0.62	0.12	0.37	0.37	0.37	Yes	SVHC*	SVHC*	SVHC	Yes	0	1	0
	135	moderate	very high	high	moderate	0.62	0.37	0.62	0.12	0.62	0.12	0.37	0.62	0.4325	Yes	SVHC*	SVHC*	SVHC	No	1	No	0
	136	moderate	very high	high	low	0.875	0.37	0.62	0.12	0.62	0.12	0.37	0.875	0.49625	Yes	SVHC*	SVHC*	SVHC	No	1	No	0
	137	moderate	very high	moderate	very high	0.12	0.62	0.62	0.12	0.62	0.12	0.62	0.12	0.37	Yes	SVHC*	SVHC*	SVHC	Yes	0	1	0
	138	moderate	very high	moderate	high	0.37	0.62	0.62	0.12	0.62	0.12	0.62	0.37	0.4325	Yes	SVHC*	SVHC*	SVHC	Yes	0	1	0
	139	moderate	very high	moderate	moderate	0.62	0.62	0.62	0.12	0.62	0.12	0.62	0.62	0.495	Yes	SVHC*	SVHC*	SVHC	No	1	No	0
	140	moderate	very high	moderate	low	0.875	0.62	0.62	0.12	0.62	0.12	0.62	0.875	0.55875	Yes	Not SVHC*	Not SVHC*	90	No	0	1	0
	141	moderate	very high	low	very high	0.12	0.875	0.62	0.12	0.62	0.12	0.875	0.12	0.43375	Yes	SVHC*	SVHC*	SVHC	Yes	0	1	0
	142	moderate	very high	low	high	0.37	0.875	0.62	0.12	0.62	0.12	0.875	0.37	0.49625	Yes	SVHC*	SVHC*	SVHC	Yes	0	1	0
	143	moderate	very high	low	moderate	0.62	0.875	0.62	0.12	0.62	0.12	0.875	0.62	0.55875	Yes	Not SVHC*	Not SVHC*	90	No	0	1	0
	144	moderate	very high	low	low	0.875	0.875	0.62	0.12	0.62	0.12	0.875	0.875	0.6225	Yes	Not SVHC*	Not SVHC*	36	No	0	1	0
	145	moderate	high	very high	very high	0.12	0.12	0.62	0.37	0.62	0.37	0.12	0.12	0.3075	Yes	SVHC*	SVHC*	SVHC	Yes	0	1	0
	146	moderate	high	very high	high	0.37	0.12	0.62	0.37	0.62	0.37	0.12	0.37	0.37	Yes	SVHC*	SVHC*	SVHC	Yes	0	1	0
	147	moderate	high	very high	moderate	0.62	0.12	0.62	0.37	0.62	0.37	0.12	0.62	0.4325	Yes	SVHC*	SVHC*	SVHC	No	1	No	0
	148	moderate	high	very high	low	0.875	0.12	0.62	0.37	0.62	0.37	0.12	0.875	0.49625	Yes	SVHC*	SVHC*	SVHC	No	1	No	0
	149	moderate	high	high	very high	0.12	0.37	0.62	0.37	0.62	0.37	0.37	0.12	0.37	Yes	SVHC*	SVHC*	SVHC	Yes	0	1	0
	150	moderate	high	high	high	0.37	0.37	0.62	0.37	0.62	0.37	0.37	0.37	0.4325	Yes	SVHC*	SVHC*	SVHC	Yes	0	1	0
	151	moderate	high	high	moderate	0.62	0.37	0.62	0.37	0.62	0.37	0.37	0.62	0.495	Yes	SVHC*	SVHC*	SVHC	No	1	No	0
	152	moderate	high	high	low	0.875	0.37	0.62	0.37	0.62	0.37	0.37	0.875	0.55875	Yes	Not SVHC*	Not SVHC*	90	No	0	1	0
	153	moderate	high	moderate	very high	0.12	0.62	0.62	0.37	0.62	0.37	0.62	0.12	0.4325	Yes	SVHC*	SVHC*	SVHC	Yes	0	1	0
	154	moderate	high	moderate	high	0.37	0.62	0.62	0.37	0.62	0.37	0.62	0.37	0.495	Yes	SVHC*	SVHC*	SVHC	Yes	0	1	0
	155	moderate	high	moderate	moderate	0.62	0.62	0.62	0.37	0.62	0.37	0.62	0.62	0.5575	Yes	Not SVHC*	Not SVHC*	103	No	0	1	0
	156	moderate	high	moderate	low	0.875	0.62	0.62	0.37	0.62	0.37	0.62	0.875	0.62125	Yes	Not SVHC*	Not SVHC*	61	No	0	1	0
	157	moderate	high	low	very high	0.12	0.875	0.62	0.37	0.62	0.37	0.875	0.12	0.49625	Yes	SVHC*	SVHC*	SVHC	Yes	0	1	0
	158	moderate	high	low	high	0.37	0.875	0.62	0.37	0.62	0.37	0.875	0.37	0.55875	Yes	Not SVHC*	Not SVHC*	90	Yes	0	No	1
	159	moderate	high	low	moderate	0.62	0.875	0.62	0.37	0.62	0.37	0.875	0.62	0.62125	Yes	Not SVHC*	Not SVHC*	61	No	0	1	0
	160	moderate	high	low	low	0.875	0.875	0.62	0.37	0.62	0.37	0.875	0.875	0.685	Yes	Not SVHC*	Not SVHC*	20	No	0	1	0
	161	moderate	moderate	very high	very high	0.12	0.12	0.62	0.62	0.62	0.62	0.12	0.12	0.37	Yes	SVHC*	SVHC*	SVHC	Yes	0	1	0
	162	moderate	moderate	very high	high	0.37	0.12	0.62	0.62	0.62	0.62	0.12	0.37	0.4325	Yes	SVHC*	SVHC*	SVHC	Yes	0	1	0
	163	moderate	moderate	very high	moderate	0.62	0.12	0.62	0.62	0.62	0.62	0.12	0.62	0.495	Yes	SVHC*	SVHC*	SVHC	No	1	No	0
	164	moderate	moderate	very high	low	0.875	0.12	0.62	0.62	0.62	0.62	0.12	0.875	0.55875	Yes	Not SVHC*	Not SVHC*	90	No	0	1	0
	165	moderate	moderate	high	very high	0.12	0.37	0.62	0.62	0.62	0.62	0.37	0.12	0.4325	Yes	SVHC*	SVHC*	SVHC	Yes	0	1	0
	166	moderate	moderate	high	high	0.37	0.37	0.62	0.62	0.62	0.62	0.37	0.37	0.495	Yes	SVHC*	SVHC*	SVHC	Yes	0	1	0
	167	moderate	moderate	high	moderate	0.62	0.37	0.62	0.62	0.62	0.62	0.37	0.62	0.5575	Yes	Not SVHC*	Not SVHC*	103	No	0	1	0
	168	moderate	moderate	high	low	0.875	0.37	0.62	0.62	0.62	0.62	0.37	0.875	0.62125	Yes	Not SVHC*	Not SVHC*	61	No	0	1	0
	169	moderate	moderate	moderate	very high	0.12	0.62	0.62	0.62	0.62	0.62	0.62	0.12	0.495	Yes	SVHC*	SVHC*	SVHC	Yes	0	1	0
	170	moderate	moderate	moderate	high	0.37	0.62	0.62	0.62	0.62	0.62	0.62	0.37	0.5575	Yes	Not SVHC*	Not SVHC*	103	Yes	0	No	1
	171	moderate	moderate	moderate	moderate	0.62	0.62	0.62	0.62	0.62	0.62	0.62	0.62	0.62	Yes	Not SVHC*	Not SVHC*	66	No	0	1	0
	172	moderate	moderate	moderate	low	0.875	0.62	0.62	0.62	0.62	0.62	0.62	0.875	0.68375	Yes	Not SVHC*	Not SVHC*	35	No	0	1	0
	173	moderate	moderate	low	very high	0.12	0.875	0.62	0.62	0.62	0.62	0.875	0.12	0.55875	Yes	Not SVHC*	Not SVHC*	79	Yes	0	No	1
	174	moderate	moderate	low	high	0.37	0.875	0.62	0.62	0.62	0.62	0.875	0.37	0.62125	Yes	Not SVHC*	Not SVHC*	54	Yes	0	No	1
	175	moderate	moderate	low	moderate	0.62	0.875	0.62	0.62	0.62	0.62	0.875	0.62	0.68375	Yes	Not SVHC*	Not SVHC*	32	No	0	1	0
	176	moderate	moderate	low	low	0.875	0.875	0.62	0.62	0.62	0.62	0.875	0.875	0.7475	Yes	Not SVHC*	Not SVHC*	10	No	0	1	0
	177	moderate	low	very high	very high	0.12	0.12	0.62	0.875	0.62	0.875	0.12	0.12	0.43375	Yes	SVHC*	SVHC*	SVHC	Yes	0	1	0
	178	moderate	low	very high	high	0.37	0.12	0.62	0.875	0.62	0.875	0.12	0.37	0.49625	Yes	SVHC*	SVHC*	SVHC	Yes	0	1	0
	179	moderate	low	very high	moderate	0.62	0.12	0.62	0.875	0.62	0.875	0.12	0.62	0.55875	Yes	Not SVHC*	Not SVHC*	79	No	0	1	0
	180	moderate	low	very high	low	0.875	0.12	0.62	0.875	0.62	0.875	0.12	0.875	0.6225	Yes	Not SVHC*	Not SVHC*	36	No	0	1	0
	181	moderate	low	high	very high	0.12	0.37	0.62	0.875	0.62	0.875	0.37	0.12	0.49625	Yes	SVHC*	SVHC*	SVHC	Yes	0	1	0
	182	moderate	low	high	high	0.37	0.37	0.62	0.875	0.62	0.875	0.37	0.37	0.55875	Yes	Not SVHC*	Not SVHC*	79	Yes	0	No	1
	183	moderate	low	high	moderate	0.62	0.37	0.62	0.875	0.62	0.875	0.37	0.62	0.62125	Yes	Not SVHC*	Not SVHC*	54	No	0	1	0
	184	moderate	low	high	low	0.875	0.37	0.62	0.875	0.62	0.875	0.37	0.875	0.685	Yes	Not SVHC*	Not SVHC*	20	No	0	1	0
	185	moderate	low	moderate	very high	0.12	0.62	0.62	0.875	0.62	0.875	0.62	0.12	0.55875	Yes	Not SVHC*	Not SVHC*	79	Yes	0	No	1
	186	moderate	low	moderate	high	0.37	0.62	0.62	0.875	0.62	0.875	0.62	0.37	0.62125	Yes	Not SVHC*	Not SVHC*	54	Yes	0	No	1
	187	moderate	low	moderate	moderate	0.62	0.62	0.62	0.875	0.62	0.875	0.62	0.62	0.68375	Yes	Not SVHC*	Not SVHC*	32	No	0	1	0
	188	moderate	low	moderate	low	0.875	0.62	0.62	0.875	0.62	0.875	0.62	0.875	0.7475	Yes	Not SVHC*	Not SVHC*	10	No	0	1	0
	189	moderate	low	low	very high	0.12	0.875	0.62	0.875	0.62	0.875	0.875	0.12	0.6225	Yes	Not SVHC*	Not SVHC*	36	Yes	0	No	1
	190	moderate	low	low	high	0.37	0.875	0.62	0.875	0.62	0.875	0.875	0.37	0.685	Yes	Not SVHC*	Not SVHC*	20	Yes	0	No	1
	191	moderate	low	low	moderate	0.62	0.875	0.62	0.875	0.62	0.875	0.875	0.62	0.7475	Yes	Not SVHC*	Not SVHC*	10	No	0	1	0
	192	moderate	low	low	low	0.875	0.875	0.62	0.875	0.62	0.875	0.875	0.875	0.81125	Yes	Not SVHC*	Not SVHC*	2	No	0	1	0
	193	low	very high	very high	very high	0.12	0.12	0.875	0.12	0.875	0.12	0.12	0.12	0.30875	Yes	SVHC*	SVHC*	SVHC	Yes	0	1	0
	194	low	very high	very high	high	0.37	0.12	0.875	0.12	0.875	0.12	0.12	0.37	0.37125	Yes	SVHC*	SVHC*	SVHC	Yes	0	1	0
	195	low	very high	very high	moderate	0.62	0.12	0.875	0.12	0.875	0.12	0.12	0.62	0.43375	Yes	SVHC*	SVHC*	SVHC	No	1	No	0
	196	low	very high	very high	low	0.875	0.12	0.875	0.12	0.875	0.12	0.12	0.875	0.4975	Yes	SVHC*	SVHC*	SVHC	No	1	No	0
	197	low	very high	high	very high	0.12	0.37	0.875	0.12	0.875	0.12	0.37	0.12	0.37125	Yes	SVHC*	SVHC*	SVHC	Yes	0	1	0
	198	low	very high	high	high	0.37	0.37	0.875	0.12	0.875	0.12	0.37	0.37	0.43375	Yes	SVHC*	SVHC*	SVHC	Yes	0	1	0
	199	low	very high	high	moderate	0.62	0.37	0.875	0.12	0.875	0.12	0.37	0.62	0.49625	Yes	SVHC*	SVHC*	SVHC	No	1	No	0
	200	low	very high	high	low	0.875	0.37	0.875	0.12	0.875	0.12	0.37	0.875	0.56	Yes	Not SVHC*	Not SVHC*	67	No	0	1	0
	201	low	very high	moderate	very high	0.12	0.62	0.875	0.12	0.875	0.12	0.62	0.12	0.43375	Yes	SVHC*	SVHC*	SVHC	Yes	0	1	0
	202	low	very high	moderate	high	0.37	0.62	0.875	0.12	0.875	0.12	0.62	0.37	0.49625	Yes	SVHC*	SVHC*	SVHC	Yes	0	1	0
	203	low	very high	moderate	moderate	0.62	0.62	0.875	0.12	0.875	0.12	0.62	0.62	0.55875	Yes	Not SVHC*	Not SVHC*	90	No	0	1	0
	204	low	very high	moderate	low	0.875	0.62	0.875	0.12	0.875	0.12	0.62	0.875	0.6225	Yes	Not SVHC*	Not SVHC*	36	No	0	1	0
	205	low	very high	low	very high	0.12	0.875	0.875	0.12	0.875	0.12	0.875	0.12	0.4975	Yes	SVHC*	SVHC*	SVHC	Yes	0	1	0
	206	low	very high	low	high	0.37	0.875	0.875	0.12	0.875	0.12	0.875	0.37	0.56	Yes	Not SVHC*	Not SVHC*	67	Yes	0	No	1
	207	low	very high	low	moderate	0.62	0.875	0.875	0.12	0.875	0.12	0.875	0.62	0.6225	Yes	Not SVHC*	Not SVHC*	36	No	0	1	0
	208	low	very high	low	low	0.875	0.875	0.875	0.12	0.875	0.12	0.875	0.875	0.68625	Yes	Not SVHC*	Not SVHC*	16	No	0	1	0
	209	low	high	very high	very high	0.12	0.12	0.875	0.37	0.875	0.37	0.12	0.12	0.37125	Yes	SVHC*	SVHC*	SVHC	Yes	0	1	0
	210	low	high	very high	high	0.37	0.12	0.875	0.37	0.875	0.37	0.12	0.37	0.43375	Yes	SVHC*	SVHC*	SVHC	Yes	0	1	0
	211	low	high	very high	moderate	0.62	0.12	0.875	0.37	0.875	0.37	0.12	0.62	0.49625	Yes	SVHC*	SVHC*	SVHC	No	1	No	0
	212	low	high	very high	low	0.875	0.12	0.875	0.37	0.875	0.37	0.12	0.875	0.56	Yes	Not SVHC*	Not SVHC*	67	No	0	1	0
	213	low	high	high	very high	0.12	0.37	0.875	0.37	0.875	0.37	0.37	0.12	0.43375	Yes	SVHC*	SVHC*	SVHC	Yes	0	1	0
	214	low	high	high	high	0.37	0.37	0.875	0.37	0.875	0.37	0.37	0.37	0.49625	Yes	SVHC*	SVHC*	SVHC	Yes	0	1	0
	215	low	high	high	moderate	0.62	0.37	0.875	0.37	0.875	0.37	0.37	0.62	0.55875	Yes	Not SVHC*	Not SVHC*	79	No	0	1	0
	216	low	high	high	low	0.875	0.37	0.875	0.37	0.875	0.37	0.37	0.875	0.6225	Yes	Not SVHC*	Not SVHC*	36	No	0	1	0
	217	low	high	moderate	very high	0.12	0.62	0.875	0.37	0.875	0.37	0.62	0.12	0.49625	Yes	SVHC*	SVHC*	SVHC	Yes	0	1	0
	218	low	high	moderate	high	0.37	0.62	0.875	0.37	0.875	0.37	0.62	0.37	0.55875	Yes	Not SVHC*	Not SVHC*	79	Yes	0	No	1
	219	low	high	moderate	moderate	0.62	0.62	0.875	0.37	0.875	0.37	0.62	0.62	0.62125	Yes	Not SVHC*	Not SVHC*	54	No	0	1	0
	220	low	high	moderate	low	0.875	0.62	0.875	0.37	0.875	0.37	0.62	0.875	0.685	Yes	Not SVHC*	Not SVHC*	20	No	0	1	0
	221	low	high	low	very high	0.12	0.875	0.875	0.37	0.875	0.37	0.875	0.12	0.56	Yes	Not SVHC*	Not SVHC*	67	Yes	0	No	1
	222	low	high	low	high	0.37	0.875	0.875	0.37	0.875	0.37	0.875	0.37	0.6225	Yes	Not SVHC*	Not SVHC*	36	Yes	0	No	1
	223	low	high	low	moderate	0.62	0.875	0.875	0.37	0.875	0.37	0.875	0.62	0.685	Yes	Not SVHC*	Not SVHC*	20	No	0	1	0
	224	low	high	low	low	0.875	0.875	0.875	0.37	0.875	0.37	0.875	0.875	0.74875	Yes	Not SVHC*	Not SVHC*	6	No	0	1	0
	225	low	moderate	very high	very high	0.12	0.12	0.875	0.62	0.875	0.62	0.12	0.12	0.43375	Yes	SVHC*	SVHC*	SVHC	Yes	0	1	0
	226	low	moderate	very high	high	0.37	0.12	0.875	0.62	0.875	0.62	0.12	0.37	0.49625	Yes	SVHC*	SVHC*	SVHC	Yes	0	1	0
	227	low	moderate	very high	moderate	0.62	0.12	0.875	0.62	0.875	0.62	0.12	0.62	0.55875	Yes	Not SVHC*	Not SVHC*	79	No	0	1	0
	228	low	moderate	very high	low	0.875	0.12	0.875	0.62	0.875	0.62	0.12	0.875	0.6225	Yes	Not SVHC*	Not SVHC*	36	No	0	1	0
	229	low	moderate	high	very high	0.12	0.37	0.875	0.62	0.875	0.62	0.37	0.12	0.49625	Yes	SVHC*	SVHC*	SVHC	Yes	0	1	0
	230	low	moderate	high	high	0.37	0.37	0.875	0.62	0.875	0.62	0.37	0.37	0.55875	Yes	Not SVHC*	Not SVHC*	79	Yes	0	No	1
	231	low	moderate	high	moderate	0.62	0.37	0.875	0.62	0.875	0.62	0.37	0.62	0.62125	Yes	Not SVHC*	Not SVHC*	54	No	0	1	0
	232	low	moderate	high	low	0.875	0.37	0.875	0.62	0.875	0.62	0.37	0.875	0.685	Yes	Not SVHC*	Not SVHC*	20	No	0	1	0
	233	low	moderate	moderate	very high	0.12	0.62	0.875	0.62	0.875	0.62	0.62	0.12	0.55875	Yes	Not SVHC*	Not SVHC*	79	Yes	0	No	1
	234	low	moderate	moderate	high	0.37	0.62	0.875	0.62	0.875	0.62	0.62	0.37	0.62125	Yes	Not SVHC*	Not SVHC*	54	Yes	0	No	1
	235	low	moderate	moderate	moderate	0.62	0.62	0.875	0.62	0.875	0.62	0.62	0.62	0.68375	Yes	Not SVHC*	Not SVHC*	32	No	0	1	0
	236	low	moderate	moderate	low	0.875	0.62	0.875	0.62	0.875	0.62	0.62	0.875	0.7475	Yes	Not SVHC*	Not SVHC*	10	No	0	1	0
	237	low	moderate	low	very high	0.12	0.875	0.875	0.62	0.875	0.62	0.875	0.12	0.6225	Yes	Not SVHC*	Not SVHC*	36	Yes	0	No	1
	238	low	moderate	low	high	0.37	0.875	0.875	0.62	0.875	0.62	0.875	0.37	0.685	Yes	Not SVHC*	Not SVHC*	20	Yes	0	No	1
	239	low	moderate	low	moderate	0.62	0.875	0.875	0.62	0.875	0.62	0.875	0.62	0.7475	Yes	Not SVHC*	Not SVHC*	10	No	0	1	0
	240	low	moderate	low	low	0.875	0.875	0.875	0.62	0.875	0.62	0.875	0.875	0.81125	Yes	Not SVHC*	Not SVHC*	2	No	0	1	0
	241	low	low	very high	very high	0.12	0.12	0.875	0.875	0.875	0.875	0.12	0.12	0.4975	Yes	SVHC*	SVHC*	SVHC	Yes	0	1	0
	242	low	low	very high	high	0.37	0.12	0.875	0.875	0.875	0.875	0.12	0.37	0.56	Yes	Not SVHC*	Not SVHC*	67	Yes	0	No	1
	243	low	low	very high	moderate	0.62	0.12	0.875	0.875	0.875	0.875	0.12	0.62	0.6225	Yes	Not SVHC*	Not SVHC*	36	No	0	1	0
	244	low	low	very high	low	0.875	0.12	0.875	0.875	0.875	0.875	0.12	0.875	0.68625	Yes	Not SVHC*	Not SVHC*	16	No	0	1	0
	245	low	low	high	very high	0.12	0.37	0.875	0.875	0.875	0.875	0.37	0.12	0.56	Yes	Not SVHC*	Not SVHC*	67	Yes	0	No	1
	246	low	low	high	high	0.37	0.37	0.875	0.875	0.875	0.875	0.37	0.37	0.6225	Yes	Not SVHC*	Not SVHC*	36	Yes	0	No	1
	247	low	low	high	moderate	0.62	0.37	0.875	0.875	0.875	0.875	0.37	0.62	0.685	Yes	Not SVHC*	Not SVHC*	20	No	0	1	0
	248	low	low	high	low	0.875	0.37	0.875	0.875	0.875	0.875	0.37	0.875	0.74875	Yes	Not SVHC*	Not SVHC*	6	No	0	1	0
	249	low	low	moderate	very high	0.12	0.62	0.875	0.875	0.875	0.875	0.62	0.12	0.6225	Yes	Not SVHC*	Not SVHC*	36	Yes	0	No	1
	250	low	low	moderate	high	0.37	0.62	0.875	0.875	0.875	0.875	0.62	0.37	0.685	Yes	Not SVHC*	Not SVHC*	20	Yes	0	No	1
	251	low	low	moderate	moderate	0.62	0.62	0.875	0.875	0.875	0.875	0.62	0.62	0.7475	Yes	Not SVHC*	Not SVHC*	10	No	0	1	0
	252	low	low	moderate	low	0.875	0.62	0.875	0.875	0.875	0.875	0.62	0.875	0.81125	Yes	Not SVHC*	Not SVHC*	2	No	0	1	0
	253	low	low	low	very high	0.12	0.875	0.875	0.875	0.875	0.875	0.875	0.12	0.68625	Yes	Not SVHC*	Not SVHC*	16	Yes	0	No	1
	254	low	low	low	high	0.37	0.875	0.875	0.875	0.875	0.875	0.875	0.37	0.74875	Yes	Not SVHC*	Not SVHC*	6	Yes	0	No	1
	255	low	low	low	moderate	0.62	0.875	0.875	0.875	0.875	0.875	0.875	0.62	0.81125	Yes	Not SVHC*	Not SVHC*	2	No	0	1	0
	256	low	low	low	low	0.875	0.875	0.875	0.875	0.875	0.875	0.875	0.875	0.875	Yes	Not SVHC*	Not SVHC*	1	No	0	1	0
